# Supplementary material for: Porcine Decellularized Diaphragm Hydrogel: A New Option for Skeletal Muscle Malformations
Source: Biomedicines. 2021 Jun 22;9(7):709. doi: 10.3390/biomedicines9070709 (PMC8301461; doi:10.3390/biomedicines9070709)
Supplement: Supplementary file 1 [file biomedicines-09-00709-s001.zip]

Archive with 2 entries (2 files):
- Movie S1 Boso et al.mp4
- Supplementary Materials BOSO D et al.pdf
